# Supplementary material for: Antimicrobial Carboxymethyl Cellulose-Bacterial Cellulose Composites Loaded with Green Synthesized ZnO and Ag Nanoparticles for Food Packaging
Source: Int J Mol Sci. 2024 Nov 30;25(23):12890. doi: 10.3390/ijms252312890 (PMC11641031; doi:10.3390/ijms252312890)
Supplement: Supplementary file 1 [file ijms-25-12890-s001.zip]

Archive with 1 entries (1 files):
- ijms-3315796-supplementary.pdf
